# Supplementary material for: miR-92a-3p Promoted EMT via Targeting LATS1 in Cervical Cancer Stem Cells
Source: Front Cell Dev Biol. 2021 Nov 18;9:757747. doi: 10.3389/fcell.2021.757747 (PMC8639224; doi:10.3389/fcell.2021.757747)
Supplement: Supplementary file 1 [file Table2.XLSX]

## Sheet: data
bcr_patient_barcode	hsa-mir-92a-1	days	years	vital_status	status
TCGA-C5-A907	6682.5	448	1.2274	Alive	0
TCGA-EK-A2IR	16905	3442	9.43014	Alive	0
TCGA-C5-A1BJ	6507.33	4385	12.0137	Alive	0
TCGA-FU-A5XV	10988.3	321	0.879452	Alive	0
TCGA-EA-A3HS	11977.4	959	2.6274	Alive	0
TCGA-EA-A1QT	10558.9	1243	3.40548	Alive	0
TCGA-EA-A4BA	17490.9	755	2.06849	Alive	0
TCGA-Q1-A5R2	8500.39	499	1.36712	Alive	0
TCGA-HG-A9SC	4216.08	504	1.38082	Alive	0
TCGA-Q1-A6DW	8899.99	534	1.46301	Alive	0
TCGA-LP-A4AX	7016.93	380	1.0411	Alive	0
TCGA-DS-A7WH	6307.03	533	1.46027	Alive	0
TCGA-IR-A3LH	3440.54	2394	6.5589	Alive	0
TCGA-EK-A2RN	2905.73	71	0.194521	Alive	0
TCGA-HM-A3JK	3324.36	632	1.73151	Alive	0
TCGA-ZJ-AAXB	8523.19	0	0	Alive	0
TCGA-LP-A7HU	14633	406	1.11233	Alive	0
TCGA-EK-A2PI	10022.4	586	1.60548	Alive	0
TCGA-VS-A9V0	9895.91	573	1.56986	Alive	0
TCGA-JW-A69B	7498.87	863	2.36438	Alive	0
TCGA-BI-A0VR	6211.62	1505	4.12329	Alive	0
TCGA-VS-A9V2	4858.62	555	1.52055	Alive	0
TCGA-ZJ-AAXU	11451	5	0.0136986	Alive	0
TCGA-EK-A2RB	6870.03	9	0.0246575	Alive	0
TCGA-MY-A5BF	13956.6	634	1.73699	Alive	0
TCGA-EK-A2PM	6993.56	18	0.0493151	Alive	0
TCGA-VS-A8EG	8700.3	1386	3.79726	Alive	0
TCGA-EK-A2RD	4365.44	2	0.00547945	Alive	0
TCGA-GH-A9DA	7227.05	540	1.47945	Alive	0
TCGA-IR-A3LC	8426.61	3935	10.7808	Alive	0
TCGA-DS-A3LQ	4567.09	699	1.91507	Alive	0
TCGA-FU-A770	6497.02	34	0.0931507	Alive	0
TCGA-LP-A5U2	39283.9	9	0.0246575	Alive	0
TCGA-Q1-A73Q	17558.3	284	0.778082	Alive	0
TCGA-EA-A78R	5894.76	410	1.12329	Alive	0
TCGA-C5-A1MP	5356.6	109	0.29863	Alive	0
TCGA-EK-A3GJ	8633.74	3	0.00821918	Alive	0
TCGA-MA-AA43	8031.7	346	0.947945	Alive	0
TCGA-EK-A2H1	3850.08	799	2.18904	Alive	0
TCGA-VS-A9UR	7283.94	793	2.1726	Alive	0
TCGA-MY-A5BD	18870	1667	4.56712	Alive	0
TCGA-VS-A9UU	7816.22	442	1.21096	Alive	0
TCGA-C5-A1BK	5628.03	5385	14.7534	Alive	0
TCGA-EA-A3HQ	25653.3	1136	3.11233	Alive	0
TCGA-JW-A5VK	17440.3	623	1.70685	Alive	0
TCGA-HM-A6W2	11133.2	287	0.786301	Alive	0
TCGA-EA-A43B	8228.89	791	2.16712	Alive	0
TCGA-EA-A5ZF	8108.96	828	2.26849	Alive	0
TCGA-FU-A3HY	10282.4	954	2.6137	Alive	0
TCGA-EA-A410	9618.77	803	2.2	Alive	0
TCGA-WL-A834	21053.1	791	2.16712	Alive	0
TCGA-EK-A2IP	6040.26	202	0.553425	Alive	0
TCGA-EA-A5O9	13027.9	788	2.1589	Alive	0
TCGA-EK-A3GN	24570.5	27	0.0739726	Alive	0
TCGA-DS-A5RQ	3652.88	512	1.40274	Alive	0
TCGA-EK-A2PL	6337.43	13	0.0356164	Alive	0
TCGA-PN-A8MA	16184.6	90	0.246575	Alive	0
TCGA-EK-A2RO	7153.75	2	0.00547945	Alive	0
TCGA-LP-A4AU	6696.88	343	0.939726	Alive	0
TCGA-VS-A9U7	6969.33	1472	4.03288	Alive	0
TCGA-C5-A7CH	14947.9	4694	12.8603	Alive	0
TCGA-C5-A2M1	11147.4	1169	3.20274	Alive	0
TCGA-FU-A3TQ	4196.72	795	2.17808	Alive	0
TCGA-IR-A3L7	10686.3	4483	12.2822	Alive	0
TCGA-HM-A4S6	3739.07	454	1.24384	Alive	0
TCGA-RA-A741	4201.57	444	1.21644	Alive	0
TCGA-EK-A2R9	12788.7	4	0.0109589	Alive	0
TCGA-C5-A3HE	11693.3	548	1.50137	Alive	0
TCGA-LP-A4AW	5159.58	27	0.0739726	Alive	0
TCGA-VS-A8QA	10397.3	1099	3.01096	Alive	0
TCGA-EK-A2RJ	11361.6	53	0.145205	Alive	0
TCGA-LP-A4AV	4565.35	0	0	Alive	0
TCGA-MU-A5YI	3940.25	1053	2.88493	Alive	0
TCGA-DS-A1OC	10077.8	376	1.03014	Alive	0
TCGA-VS-A959	5401.51	1561	4.27671	Alive	0
TCGA-EK-A3GM	7540.55	0	0	Alive	0
TCGA-C5-A3HD	22856.9	1582	4.33425	Alive	0
TCGA-C5-A2LX	7626.07	2526	6.92055	Alive	0
TCGA-VS-A8EL	11109.2	1992	5.45753	Alive	0
TCGA-C5-A7UH	12722.1	3988	10.926	Alive	0
TCGA-C5-A8XK	10405	3039	8.32603	Alive	0
TCGA-ZJ-AAXF	4291.49	0	0	Alive	0
TCGA-EA-A3HR	6568.19	940	2.57534	Alive	0
TCGA-C5-A2LV	11272.2	2234	6.12055	Alive	0
TCGA-VS-A954	15933.2	1714	4.69589	Alive	0
TCGA-ZJ-AAXJ	8079.19	0	0	Alive	0
TCGA-ZX-AA5X	3480.54	119	0.326027	Alive	0
TCGA-DG-A2KL	5132.03	1367	3.74521	Alive	0
TCGA-ZJ-AB0I	4929.11	0	0	Alive	0
TCGA-VS-A9V3	6645.71	540	1.47945	Alive	0
TCGA-FU-A40J	13015.7	426	1.16712	Alive	0
TCGA-EA-A3HT	4012.32	954	2.6137	Alive	0
TCGA-C5-A1M8	8384.45	919	2.51781	Alive	0
TCGA-EX-A449	6636.71	447	1.22466	Alive	0
TCGA-ZJ-AAXN	8434.66	0	0	Alive	0
TCGA-C5-A1BI	4697.81	1112	3.04658	Alive	0
TCGA-DS-A0VN	6097.88	2910	7.9726	Alive	0
TCGA-C5-A2LY	12465.5	2383	6.52877	Alive	0
TCGA-MA-AA3Y	6482.5	542	1.48493	Alive	0
TCGA-FU-A2QG	15855.4	579	1.5863	Alive	0
TCGA-DS-A1OD	3769.14	3874	10.6137	Alive	0
TCGA-EA-A6QX	6601.82	730	2	Alive	0
TCGA-VS-A8QF	6073.78	1800	4.93151	Alive	0
TCGA-EA-A5ZE	9924.13	829	2.27123	Alive	0
TCGA-MU-A51Y	5901.22	854	2.33973	Alive	0
TCGA-DG-A2KJ	6184.72	2893	7.92603	Alive	0
TCGA-Q1-A73R	11053.8	567	1.55342	Alive	0
TCGA-ZJ-AAX4	4040.84	21	0.0575342	Alive	0
TCGA-JX-A3Q0	17171.6	6375	17.4658	Alive	0
TCGA-BI-A0VS	6967.57	1735	4.75342	Alive	0
TCGA-EX-A69L	6833.04	602	1.64932	Alive	0
TCGA-EK-A2RE	9774.31	57	0.156164	Alive	0
TCGA-MA-AA42	9200	259	0.709589	Alive	0
TCGA-EX-A1H6	3825.83	241	0.660274	Alive	0
TCGA-FU-A3WB	11505.4	491	1.34521	Alive	0
TCGA-ZJ-A8QO	23385.3	0	0	Alive	0
TCGA-C5-A2LS	5178.33	1345	3.68493	Alive	0
TCGA-IR-A3LI	3937.37	2493	6.83014	Alive	0
TCGA-JW-AAVH	4655.7	552	1.51233	Alive	0
TCGA-IR-A3LF	4125.26	2949	8.07945	Alive	0
TCGA-XS-A8TJ	4757.8	890	2.43836	Alive	0
TCGA-EA-A5ZD	4678.05	830	2.27397	Alive	0
TCGA-VS-A9UP	6763.25	1444	3.95616	Alive	0
TCGA-MA-AA3X	11619.7	595	1.63014	Alive	0
TCGA-FU-A3YQ	4244.27	861	2.3589	Alive	0
TCGA-C5-A902	19106.5	149	0.408219	Alive	0
TCGA-EK-A2H0	16774.8	1847	5.06027	Alive	0
TCGA-C5-A1MQ	3923.65	1031	2.82466	Alive	0
TCGA-DS-A0VL	8222.73	1692	4.63562	Alive	0
TCGA-VS-A9UA	10945.7	867	2.37534	Alive	0
TCGA-ZJ-AAXD	4381.37	0	0	Alive	0
TCGA-Q1-A73O	7645.82	428	1.1726	Alive	0
TCGA-VS-A957	7069.83	1688	4.62466	Alive	0
TCGA-EX-A3L1	7254.24	463	1.26849	Alive	0
TCGA-EA-A97N	8802.95	11	0.030137	Alive	0
TCGA-EA-A44S	9364.48	369	1.01096	Alive	0
TCGA-EA-A3QE	3646.51	761	2.08493	Alive	0
TCGA-VS-A9UC	5952.75	825	2.26027	Alive	0
TCGA-EA-A3Y4	8544.37	1122	3.07397	Alive	0
TCGA-EX-A8YF	6800.97	473	1.29589	Alive	0
TCGA-ZJ-A8QQ	18292.6	2056	5.63288	Alive	0
TCGA-Q1-A5R3	7099.69	485	1.32877	Alive	0
TCGA-VS-A8EC	15478.4	1415	3.87671	Alive	0
TCGA-C5-A1BL	12661.4	5271	14.4411	Alive	0
TCGA-ZJ-AAX8	3049.2	0	0	Alive	0
TCGA-C5-A7UE	5407.75	4738	12.9808	Alive	0
TCGA-C5-A905	14973.4	4879	13.3671	Alive	0
TCGA-C5-A2LT	4996.69	2226	6.09863	Alive	0
TCGA-EA-A3QD	12256.3	397	1.08767	Alive	0
TCGA-IR-A3LL	4654.94	1106	3.03014	Alive	0
TCGA-BI-A20A	3398.11	720	1.9726	Alive	0
TCGA-ZJ-AAXI	5275.59	0	0	Alive	0
TCGA-VS-A94Z	8944.27	1015	2.78082	Alive	0
TCGA-VS-A8Q9	11448	1630	4.46575	Alive	0
TCGA-VS-A9UQ	3185.4	1263	3.46027	Alive	0
TCGA-Q1-A73P	4286.63	483	1.32329	Alive	0
TCGA-JW-A5VG	10211.5	834	2.28493	Alive	0
TCGA-C5-A8XJ	4563.55	4467	12.2384	Alive	0
TCGA-VS-A9UT	6928.92	482	1.32055	Alive	0
TCGA-VS-A94W	8303.68	1243	3.40548	Alive	0
TCGA-VS-A9U6	6683.15	1320	3.61644	Alive	0
TCGA-VS-A958	7481.7	1525	4.17808	Alive	0
TCGA-IR-A3LA	7446.39	4172	11.4301	Alive	0
TCGA-EK-A2R8	9962.11	44	0.120548	Alive	0
TCGA-DG-A2KK	9720.84	2496	6.83836	Alive	0
TCGA-LP-A5U3	7330.28	25	0.0684932	Alive	0
TCGA-EA-A3HU	17351.9	1013	2.77534	Alive	0
TCGA-DS-A0VM	11100.7	2128	5.83014	Alive	0
TCGA-VS-A8EH	5700.17	986	2.70137	Alive	0
TCGA-MA-AA41	8832.42	254	0.69589	Alive	0
TCGA-MY-A913	9384.3	524	1.43562	Alive	0
TCGA-EK-A2RK	8777.21	13	0.0356164	Alive	0
TCGA-ZJ-AAXA	6898.32	43	0.117808	Alive	0
TCGA-JX-A5QV	5625.68	636	1.74247	Alive	0
TCGA-JW-A5VI	7335	747	2.04658	Alive	0
TCGA-VS-A952	3224.61	1778	4.87123	Alive	0
TCGA-EX-A1H5	3349.38	619	1.69589	Alive	0
TCGA-Q1-A5R1	7902.83	474	1.29863	Alive	0
TCGA-MA-AA3Z	6924.94	595	1.63014	Alive	0
TCGA-VS-A9U5	5254.9	1535	4.20548	Alive	0
TCGA-VS-A8EI	3613.14	729	1.99726	Alive	0
TCGA-MU-A8JM	6417.04	607	1.66301	Alive	0
TCGA-FU-A3HZ	13225.2	1103	3.02192	Alive	0
TCGA-C5-A8XI	6398.95	254	0.69589	Alive	0
TCGA-VS-A9UH	3929.4	1427	3.90959	Alive	0
TCGA-C5-A7CG	11473.3	6408	17.5562	Alive	0
TCGA-DG-A2KH	18872.6	34	0.0931507	Alive	0
TCGA-EK-A2RA	6785.7	1246	3.4137	Alive	0
TCGA-ZJ-AAXT	8793.51	0	0	Alive	0
TCGA-EA-A5FO	9089.83	815	2.23288	Alive	0
TCGA-DR-A0ZL	8700.57	2669	7.31233	Alive	0
TCGA-VS-A950	8794.39	1221	3.34521	Alive	0
TCGA-DG-A2KM	2817.78	1946	5.33151	Alive	0
TCGA-C5-A7XC	6092.23	1551	4.24932	Alive	0
TCGA-UC-A7PI	5752.11	2114	5.79178	Alive	0
TCGA-EK-A2R7	6149.33	27	0.0739726	Alive	0
TCGA-C5-A8ZZ	4250.29	636	1.74247	Alive	0
TCGA-MA-AA3W	4180.36	685	1.87671	Alive	0
TCGA-EA-A439	5665.14	965	2.64384	Alive	0
TCGA-Q1-A73S	11395.1	688	1.88493	Alive	0
TCGA-DR-A0ZM	3869.81	1791	4.90685	Alive	0
TCGA-R2-A69V	5746.54	596	1.63288	Alive	0
TCGA-VS-A9UO	4758.98	1456	3.98904	Alive	0
TCGA-EK-A2RM	9366.72	50	0.136986	Alive	0
TCGA-EK-A3GK	9105.88	15	0.0410959	Alive	0
TCGA-4J-AA1J	13391.8	542	1.48493	Alive	0
TCGA-C5-A7CO	6674.99	4482	12.2795	Alive	0
TCGA-VS-A9UD	5868.5	739	2.02466	Alive	0
TCGA-2W-A8YY	12022.3	533	1.46027	Alive	0
TCGA-C5-A901	5437.35	518	1.41918	Alive	0
TCGA-EK-A2PG	6375.16	46	0.126027	Alive	0
TCGA-EK-A2GZ	25696.9	383	1.04932	Alive	0
TCGA-EA-A1QS	2342.43	1203	3.29589	Alive	0
TCGA-JW-A5VJ	13452.9	652	1.7863	Alive	0
TCGA-EK-A2RC	7256.37	129	0.353425	Alive	0
TCGA-FU-A23L	3670.3	725	1.9863	Alive	0
TCGA-FU-A3EO	3771.93	490	1.34247	Alive	0
TCGA-EK-A2PK	5813.85	12	0.0328767	Alive	0
TCGA-VS-A9UZ	3971.17	2044	5.6	Alive	0
TCGA-C5-A7X8	9753.87	83	0.227397	Alive	0
TCGA-FU-A23K	8272.53	372	1.01918	Alive	0
TCGA-C5-A1MF	13789.9	1617	4.43014	Alive	0
TCGA-FU-A3TX	11936.6	45	0.123288	Alive	0
TCGA-C5-A3HL	5744.98	621	1.70137	Alive	0
TCGA-VS-A9UB	5389.91	911	2.49589	Alive	0
TCGA-C5-A1M7	7576.95	1409	3.86027	Alive	0
TCGA-JX-A3Q8	12190.1	1357	3.71781	Alive	0
TCGA-FU-A57G	6678.52	1078	2.95342	Alive	0
TCGA-C5-A7CM	6820.06	619	1.69589	Alive	0
TCGA-EA-A556	8680.99	453	1.2411	Alive	0
TCGA-Q1-A6DV	7384.29	491	1.34521	Alive	0
TCGA-MY-A5BE	8483.88	1066	2.92055	Alive	0
TCGA-C5-A1ME	3465.17	1756	4.81096	Alive	0
TCGA-ZJ-AB0H	5873.83	0	0	Alive	0
TCGA-EA-A411	4371.04	747	2.04658	Alive	0
TCGA-JW-A5VL	9391.67	474	1.29863	Alive	0
TCGA-FU-A3NI	3788.1	638	1.74795	Dead	1
TCGA-EK-A2RL	12905.8	1453	3.98082	Dead	1
TCGA-HG-A2PA	3413.16	773	2.11781	Dead	1
TCGA-IR-A3LK	11321	908	2.48767	Dead	1
TCGA-EX-A69M	9227.97	253	0.693151	Dead	1
TCGA-C5-A8YT	6657.88	633	1.73425	Dead	1
TCGA-C5-A2M2	7350.01	1011	2.76986	Dead	1
TCGA-JW-A852	10561.8	252	0.690411	Dead	1
TCGA-VS-A9UI	5182.92	1372	3.7589	Dead	1
TCGA-Q1-A6DT	8937.75	275	0.753425	Dead	1
TCGA-EA-A50E	7419.03	227	0.621918	Dead	1
TCGA-VS-A9V5	3739.79	494	1.35342	Dead	1
TCGA-VS-A9V1	2337.88	157	0.430137	Dead	1
TCGA-C5-A7CJ	5819.97	3097	8.48493	Dead	1
TCGA-C5-A0TN	12605.9	348	0.953425	Dead	1
TCGA-VS-A8QC	9969.71	350	0.958904	Dead	1
TCGA-DS-A1O9	2892.16	266	0.728767	Dead	1
TCGA-C5-A1BQ	5920.59	604	1.65479	Dead	1
TCGA-C5-A1M9	8317.1	1065	2.91781	Dead	1
TCGA-C5-A1MH	3609.43	1186	3.24932	Dead	1
TCGA-DS-A7WF	8157.37	492	1.34795	Dead	1
TCGA-C5-A1MJ	11815.1	14	0.0383562	Dead	1
TCGA-C5-A8YQ	7138.8	715	1.9589	Dead	1
TCGA-VS-A9UM	2604.61	829	2.27123	Dead	1
TCGA-UC-A7PF	10004.5	2859	7.83288	Dead	1
TCGA-IR-A3LB	2761.14	2032	5.56712	Dead	1
TCGA-DS-A1OA	3050.72	879	2.40822	Dead	1
TCGA-JX-A3PZ	13343.4	642	1.7589	Dead	1
TCGA-VS-A9V4	22970.9	132	0.361644	Dead	1
TCGA-C5-A8XH	7272.16	1394	3.81918	Dead	1
TCGA-VS-A8EJ	10713.9	607	1.66301	Dead	1
TCGA-C5-A7CK	6457.69	4086	11.1945	Dead	1
TCGA-VS-A8EK	9453.49	829	2.27123	Dead	1
TCGA-HM-A3JJ	3576.64	659	1.80548	Dead	1
TCGA-C5-A1M5	7222.96	2052	5.62192	Dead	1
TCGA-VS-A9UY	6065.78	555	1.52055	Dead	1
TCGA-C5-A1BF	5352.62	570	1.56164	Dead	1
TCGA-UC-A7PG	4516.44	370	1.0137	Dead	1
TCGA-C5-A7X5	13829.7	414	1.13425	Dead	1
TCGA-C5-A7CL	4818.45	471	1.29041	Dead	1
TCGA-C5-A2LZ	8652.22	3046	8.34521	Dead	1
TCGA-C5-A1MN	6529.47	1245	3.41096	Dead	1
TCGA-C5-A1MK	6263.5	74	0.20274	Dead	1
TCGA-VS-A8EB	8669.56	305	0.835616	Dead	1
TCGA-C5-A1BN	15240.9	166	0.454795	Dead	1
TCGA-DS-A1OB	5610.23	861	2.3589	Dead	1
TCGA-VS-A9UJ	8828.32	52	0.142466	Dead	1
TCGA-C5-A1BE	4990.24	2094	5.73699	Dead	1
TCGA-C5-A8YR	17091.6	837	2.29315	Dead	1
TCGA-C5-A1MI	5382.67	1083	2.96712	Dead	1
TCGA-DS-A7WI	12256	252	0.690411	Dead	1
TCGA-VS-A953	16816.6	477	1.30685	Dead	1
TCGA-JW-A5VH	6579.81	100	0.273973	Dead	1
TCGA-VS-A8QM	3903.94	951	2.60548	Dead	1
TCGA-C5-A1M6	7049.8	955	2.61644	Dead	1
TCGA-C5-A7X3	5751.15	284	0.778082	Dead	1
TCGA-C5-A1ML	4718.75	636	1.74247	Dead	1
TCGA-VS-A94X	7027.77	506	1.3863	Dead	1
TCGA-VS-A9UL	9627.31	442	1.21096	Dead	1
TCGA-UC-A7PD	12753.9	355	0.972603	Dead	1
TCGA-C5-A1BM	4866.32	2520	6.90411	Dead	1
TCGA-VS-AA62	6981.35	469	1.28493	Dead	1
TCGA-VS-A8QH	9402.04	1210	3.31507	Dead	1
TCGA-C5-A3HF	13520.9	543	1.48767	Dead	1
TCGA-VS-A8Q8	8241.37	978	2.67945	Dead	1
TCGA-ZJ-A8QR	10711.6	582	1.59452	Dead	1
TCGA-DS-A0VK	4570.38	1118	3.06301	Dead	1
TCGA-VS-A9UV	14752.1	104	0.284932	Dead	1
TCGA-VS-A94Y	9558.21	144	0.394521	Dead	1
TCGA-C5-A7UC	18146.3	523	1.43288	Dead	1
TCGA-C5-A7UI	7203.49	2888	7.91233	Dead	1

## Sheet: dead
low	bcr_patient_barcode	hsa-mir-92a-1	days	years	vital_status	status		high	bcr_patient_barcode	hsa-mir-92a-1	days	years	vital_status	status
	TCGA-C5-A1MK	6263.5	74	0.20274	Dead	1			TCGA-C5-A1MJ	11815.1	14	0.0383562	Dead	1
	TCGA-JW-A5VH	6579.81	100	0.273973	Dead	1			TCGA-VS-A9UJ	8828.32	52	0.142466	Dead	1
	TCGA-VS-A9V1	2337.88	157	0.430137	Dead	1			TCGA-VS-A9UV	14752.1	104	0.284932	Dead	1
	TCGA-DS-A1O9	2892.16	266	0.728767	Dead	1			TCGA-VS-A9V4	22970.9	132	0.361644	Dead	1
	TCGA-C5-A7X3	5751.15	284	0.778082	Dead	1			TCGA-VS-A94Y	9558.21	144	0.394521	Dead	1
	TCGA-UC-A7PG	4516.44	370	1.0137	Dead	1			TCGA-C5-A1BN	15240.9	166	0.454795	Dead	1
	TCGA-VS-AA62	6981.35	469	1.28493	Dead	1			TCGA-EA-A50E	7419.03	227	0.621918	Dead	1
	TCGA-C5-A7CL	4818.45	471	1.29041	Dead	1			TCGA-JW-A852	10561.8	252	0.690411	Dead	1
	TCGA-VS-A9V5	3739.79	494	1.35342	Dead	1			TCGA-DS-A7WI	12256	252	0.690411	Dead	1
	TCGA-VS-A94X	7027.77	506	1.3863	Dead	1			TCGA-EX-A69M	9227.97	253	0.693151	Dead	1
	TCGA-VS-A9UY	6065.78	555	1.52055	Dead	1			TCGA-Q1-A6DT	8937.75	275	0.753425	Dead	1
	TCGA-C5-A1BF	5352.62	570	1.56164	Dead	1			TCGA-VS-A8EB	8669.56	305	0.835616	Dead	1
	TCGA-C5-A1BQ	5920.59	604	1.65479	Dead	1			TCGA-C5-A0TN	12605.9	348	0.953425	Dead	1
	TCGA-C5-A8YT	6657.88	633	1.73425	Dead	1			TCGA-VS-A8QC	9969.71	350	0.958904	Dead	1
	TCGA-C5-A1ML	4718.75	636	1.74247	Dead	1			TCGA-UC-A7PD	12753.9	355	0.972603	Dead	1
	TCGA-FU-A3NI	3788.1	638	1.74795	Dead	1			TCGA-C5-A7X5	13829.7	414	1.13425	Dead	1
	TCGA-HM-A3JJ	3576.64	659	1.80548	Dead	1			TCGA-VS-A9UL	9627.31	442	1.21096	Dead	1
	TCGA-C5-A8YQ	7138.8	715	1.9589	Dead	1			TCGA-VS-A953	16816.6	477	1.30685	Dead	1
	TCGA-HG-A2PA	3413.16	773	2.11781	Dead	1			TCGA-DS-A7WF	8157.37	492	1.34795	Dead	1
	TCGA-VS-A9UM	2604.61	829	2.27123	Dead	1			TCGA-C5-A7UC	18146.3	523	1.43288	Dead	1
	TCGA-DS-A1OB	5610.23	861	2.3589	Dead	1			TCGA-C5-A3HF	13520.9	543	1.48767	Dead	1
	TCGA-DS-A1OA	3050.72	879	2.40822	Dead	1			TCGA-ZJ-A8QR	10711.6	582	1.59452	Dead	1
	TCGA-VS-A8QM	3903.94	951	2.60548	Dead	1			TCGA-VS-A8EJ	10713.9	607	1.66301	Dead	1
	TCGA-C5-A1M6	7049.8	955	2.61644	Dead	1			TCGA-JX-A3PZ	13343.4	642	1.7589	Dead	1
	TCGA-C5-A1MI	5382.67	1083	2.96712	Dead	1			TCGA-VS-A8EK	9453.49	829	2.27123	Dead	1
	TCGA-DS-A0VK	4570.38	1118	3.06301	Dead	1			TCGA-C5-A8YR	17091.6	837	2.29315	Dead	1
	TCGA-C5-A1MH	3609.43	1186	3.24932	Dead	1			TCGA-IR-A3LK	11321	908	2.48767	Dead	1
	TCGA-C5-A1MN	6529.47	1245	3.41096	Dead	1			TCGA-VS-A8Q8	8241.37	978	2.67945	Dead	1
	TCGA-VS-A9UI	5182.92	1372	3.7589	Dead	1			TCGA-C5-A2M2	7350.01	1011	2.76986	Dead	1
	TCGA-IR-A3LB	2761.14	2032	5.56712	Dead	1			TCGA-C5-A1M9	8317.1	1065	2.91781	Dead	1
	TCGA-C5-A1M5	7222.96	2052	5.62192	Dead	1			TCGA-VS-A8QH	9402.04	1210	3.31507	Dead	1
	TCGA-C5-A1BE	4990.24	2094	5.73699	Dead	1			TCGA-C5-A8XH	7272.16	1394	3.81918	Dead	1
	TCGA-C5-A1BM	4866.32	2520	6.90411	Dead	1			TCGA-EK-A2RL	12905.8	1453	3.98082	Dead	1
	TCGA-C5-A7UI	7203.49	2888	7.91233	Dead	1			TCGA-UC-A7PF	10004.5	2859	7.83288	Dead	1
	TCGA-C5-A7CJ	5819.97	3097	8.48493	Dead	1			TCGA-C5-A2LZ	8652.22	3046	8.34521	Dead	1
	TCGA-C5-A7CK	6457.69	4086	11.1945	Dead	1
