# Supplementary material for: miR-92a-3p Promoted EMT via Targeting LATS1 in Cervical Cancer Stem Cells
Source: Front Cell Dev Biol. 2021 Nov 18;9:757747. doi: 10.3389/fcell.2021.757747 (PMC8639224; doi:10.3389/fcell.2021.757747)
Supplement: Supplementary file 2 [file Table1.XLS]

## Sheet: Sheet1
hsa-mir-92a	Tags	tags
2087.15	TCGA-FU-A3EO	11
1081.27	TCGA-HM-A3JJ	11
3702.47	TCGA-MY-A5BF	11
17558.3	TCGA-Q1-A73Q	1
3739.07	TCGA-HM-A4S6	1
2342.43	TCGA-EA-A1QS	1
10686.3	TCGA-IR-A3L7	1
9627.31	TCGA-VS-A9UL	1
7153.75	TCGA-EK-A2RO	1
19106.5	TCGA-C5-A902	1
12661.4	TCGA-C5-A1BL	1
3929.4	TCGA-VS-A9UH	1
21053.1	TCGA-WL-A834	1
2604.61	TCGA-VS-A9UM	1
8793.51	TCGA-ZJ-AAXT	1
5356.6	TCGA-C5-A1MP	1
7254.24	TCGA-EX-A3L1	1
4565.35	TCGA-LP-A4AV	1
12605.9	TCGA-C5-A0TN	1
17091.6	TCGA-C5-A8YR	1
11321	TCGA-IR-A3LK	1
9384.3	TCGA-MY-A913	1
7203.49	TCGA-C5-A7UI	1
6924.94	TCGA-MA-AA3Z	1
6337.43	TCGA-EK-A2PL	1
17440.3	TCGA-JW-A5VK	1
4866.32	TCGA-C5-A1BM	1
8669.56	TCGA-VS-A8EB	1
3923.65	TCGA-C5-A1MQ	1
15855.4	TCGA-FU-A2QG	1
13956.6	TCGA-MY-A5BF	1
9962.11	TCGA-EK-A2R8	1
10558.9	TCGA-EA-A1QT	1
7256.37	TCGA-EK-A2RC	1
4180.36	TCGA-MA-AA3W	1
9227.97	TCGA-EX-A69M	1
4196.72	TCGA-FU-A3TQ	1
6969.33	TCGA-VS-A9U7	1
4678.05	TCGA-EA-A5ZD	1
4125.26	TCGA-IR-A3LF	1
3769.14	TCGA-DS-A1OD	1
6097.88	TCGA-DS-A0VN	1
3576.64	TCGA-HM-A3JJ	1
11505.4	TCGA-FU-A3WB	1
4381.37	TCGA-ZJ-AAXD	1
8944.27	TCGA-VS-A94Z	1
3646.51	TCGA-EA-A3QE	1
13343.4	TCGA-JX-A3PZ	1
11272.2	TCGA-C5-A2LV	1
17171.6	TCGA-JX-A3Q0	1
15933.2	TCGA-VS-A954	1
8303.68	TCGA-VS-A94W	1
6579.81	TCGA-JW-A5VH	1
6833.04	TCGA-EX-A69L	1
16184.6	TCGA-PN-A8MA	1
7350.01	TCGA-C5-A2M2	1
3903.94	TCGA-VS-A8QM	1
8483.88	TCGA-MY-A5BE	1
11448	TCGA-VS-A8Q9	1
11815.1	TCGA-C5-A1MJ	1
3465.17	TCGA-C5-A1ME	1
4216.08	TCGA-HG-A9SC	1
6211.62	TCGA-BI-A0VR	1
9366.72	TCGA-EK-A2RM	1
7498.87	TCGA-JW-A69B	1
6398.95	TCGA-C5-A8XI	1
23385.3	TCGA-ZJ-A8QO	1
3609.43	TCGA-C5-A1MH	1
6928.92	TCGA-VS-A9UT	1
39283.9	TCGA-LP-A5U2	1
17490.9	TCGA-EA-A4BA	1
6785.7	TCGA-EK-A2RA	1
6457.69	TCGA-C5-A7CK	1
5752.11	TCGA-UC-A7PI	1
18872.6	TCGA-DG-A2KH	1
6073.78	TCGA-VS-A8QF	1
6568.19	TCGA-EA-A3HR	1
3788.1	TCGA-FU-A3NI	1
5700.17	TCGA-VS-A8EH	1
11619.7	TCGA-MA-AA3X	1
6092.23	TCGA-C5-A7XC	1
2761.14	TCGA-IR-A3LB	1
24570.5	TCGA-EK-A3GN	1
10561.8	TCGA-JW-A852	1
9895.91	TCGA-VS-A9V0	1
15240.9	TCGA-C5-A1BN	1
8700.3	TCGA-VS-A8EG	1
10397.3	TCGA-VS-A8QA	1
3224.61	TCGA-VS-A952	1
10405	TCGA-C5-A8XK	1
11053.8	TCGA-Q1-A73R	1
11451	TCGA-ZJ-AAXU	1
22970.9	TCGA-VS-A9V4	1
8384.45	TCGA-C5-A1M8	1
11693.3	TCGA-C5-A3HE	1
5132.03	TCGA-DG-A2KL	1
4718.75	TCGA-C5-A1ML	1
9364.48	TCGA-EA-A44S	1
5751.15	TCGA-C5-A7X3	1
4012.32	TCGA-EA-A3HT	1
8500.39	TCGA-Q1-A5R2	1
4996.69	TCGA-C5-A2LT	1
9774.31	TCGA-EK-A2RE	1
2337.88	TCGA-VS-A9V1	1
4244.27	TCGA-FU-A3YQ	1
13452.9	TCGA-JW-A5VJ	1
13829.7	TCGA-C5-A7X5	1
5873.83	TCGA-ZJ-AB0H	1
5275.59	TCGA-ZJ-AAXI	1
8832.42	TCGA-MA-AA41	1
11395.1	TCGA-Q1-A73S	1
6898.32	TCGA-ZJ-AAXA	1
7027.77	TCGA-VS-A94X	1
16816.6	TCGA-VS-A953	1
11109.2	TCGA-VS-A8EL	1
12788.7	TCGA-EK-A2R9	1
8108.96	TCGA-EA-A5ZF	1
10713.9	TCGA-VS-A8EJ	1
9105.88	TCGA-EK-A3GK	1
11147.4	TCGA-C5-A2M1	1
7576.95	TCGA-C5-A1M7	1
4040.84	TCGA-ZJ-AAX4	1
11936.6	TCGA-FU-A3TX	1
4757.8	TCGA-XS-A8TJ	1
5437.35	TCGA-C5-A901	1
5352.62	TCGA-C5-A1BF	1
5625.68	TCGA-JX-A5QV	1
8899.99	TCGA-Q1-A6DW	1
5628.03	TCGA-C5-A1BK	1
18870	TCGA-MY-A5BD	1
5901.22	TCGA-MU-A51Y	1
5407.75	TCGA-C5-A7UE	1
7540.55	TCGA-EK-A3GM	1
8828.32	TCGA-VS-A9UJ	1
6800.97	TCGA-EX-A8YF	1
14752.1	TCGA-VS-A9UV	1
8228.89	TCGA-EA-A43B	1
6040.26	TCGA-EK-A2IP	1
5610.23	TCGA-DS-A1OB	1
4818.45	TCGA-C5-A7CL	1
3613.14	TCGA-VS-A8EI	1
5665.14	TCGA-EA-A439	1
6682.5	TCGA-C5-A907	1
9924.13	TCGA-EA-A5ZE	1
18146.3	TCGA-C5-A7UC	1
9753.87	TCGA-C5-A7X8	1
5920.59	TCGA-C5-A1BQ	1
15478.4	TCGA-VS-A8EC	1
8317.1	TCGA-C5-A1M9	1
4201.57	TCGA-RA-A741	1
4990.24	TCGA-C5-A1BE	1
7330.28	TCGA-LP-A5U3	1
7419.03	TCGA-EA-A50E	1
3652.88	TCGA-DS-A5RQ	1
2817.78	TCGA-DG-A2KM	1
12753.9	TCGA-UC-A7PD	1
16774.8	TCGA-EK-A2H0	1
11100.7	TCGA-DS-A0VM	1
3971.17	TCGA-VS-A9UZ	1
6820.06	TCGA-C5-A7CM	1
8633.74	TCGA-EK-A3GJ	1
4286.63	TCGA-Q1-A73P	1
11361.6	TCGA-EK-A2RJ	1
8937.75	TCGA-Q1-A6DT	1
6307.03	TCGA-DS-A7WH	1
3050.72	TCGA-DS-A1OA	1
4250.29	TCGA-C5-A8ZZ	1
6601.82	TCGA-EA-A6QX	1
3850.08	TCGA-EK-A2H1	1
4758.98	TCGA-VS-A9UO	1
13520.9	TCGA-C5-A3HF	1
5182.92	TCGA-VS-A9UI	1
3324.36	TCGA-HM-A3JK	1
4365.44	TCGA-EK-A2RD	1
3869.81	TCGA-DR-A0ZM	1
9618.77	TCGA-EA-A410	1
5746.54	TCGA-R2-A69V	1
6657.88	TCGA-C5-A8YT	1
8157.37	TCGA-DS-A7WF	1
5159.58	TCGA-LP-A4AW	1
3825.83	TCGA-EX-A1H6	1
6674.99	TCGA-C5-A7CO	1
7626.07	TCGA-C5-A2LX	1
7099.69	TCGA-Q1-A5R3	1
7069.83	TCGA-VS-A957	1
3398.11	TCGA-BI-A20A	1
11473.3	TCGA-C5-A7CG	1
14633	TCGA-LP-A7HU	1
6870.03	TCGA-EK-A2RB	1
6149.33	TCGA-EK-A2R7	1
12022.3	TCGA-2W-A8YY	1
3937.37	TCGA-IR-A3LI	1
8222.73	TCGA-DS-A0VL	1
22856.9	TCGA-C5-A3HD	1
3771.93	TCGA-FU-A3EO	1
8544.37	TCGA-EA-A3Y4	1
5868.5	TCGA-VS-A9UD	1
9200	TCGA-MA-AA42	1
4371.04	TCGA-EA-A411	1
5819.97	TCGA-C5-A7CJ	1
8434.66	TCGA-ZJ-AAXN	1
9402.04	TCGA-VS-A8QH	1
8241.37	TCGA-VS-A8Q8	1
11977.4	TCGA-EA-A3HS	1
8272.53	TCGA-FU-A23K	1
3480.54	TCGA-ZX-AA5X	1
6696.88	TCGA-LP-A4AU	1
12256.3	TCGA-EA-A3QD	1
10004.5	TCGA-UC-A7PF	1
3049.2	TCGA-ZJ-AAX8	1
10022.4	TCGA-EK-A2PI	1
12905.8	TCGA-EK-A2RL	1
3440.54	TCGA-IR-A3LH	1
6529.47	TCGA-C5-A1MN	1
4979.24	TCGA-UC-A7PG	1
9453.49	TCGA-VS-A8EK	1
7446.39	TCGA-IR-A3LA	1
5254.9	TCGA-VS-A9U5	1
14947.9	TCGA-C5-A7CH	1
3739.79	TCGA-VS-A9V5	1
13027.9	TCGA-EA-A5O9	1
6636.71	TCGA-EX-A449	1
6507.33	TCGA-C5-A1BJ	1
4563.55	TCGA-C5-A8XJ	1
5178.33	TCGA-C5-A2LS	1
9089.83	TCGA-EA-A5FO	1
3349.38	TCGA-EX-A1H5	1
8652.22	TCGA-C5-A2LZ	1
25653.3	TCGA-EA-A3HQ	1
5952.75	TCGA-VS-A9UC	1
6417.04	TCGA-MU-A8JM	1
14973.4	TCGA-C5-A905	1
2892.16	TCGA-DS-A1O9	1
13391.8	TCGA-4J-AA1J	1
12190.1	TCGA-JX-A3Q8	1
7902.83	TCGA-Q1-A5R1	1
6967.57	TCGA-BI-A0VS	1
17351.9	TCGA-EA-A3HU	1
8523.19	TCGA-ZJ-AAXB	1
4697.81	TCGA-C5-A1BI	1
7227.05	TCGA-GH-A9DA	1
7816.22	TCGA-VS-A9UU	1
12465.5	TCGA-C5-A2LY	1
3940.25	TCGA-MU-A5YI	1
10077.8	TCGA-DS-A1OC	1
10988.3	TCGA-FU-A5XV	1
8680.99	TCGA-EA-A556	1
7283.94	TCGA-VS-A9UR	1
10945.7	TCGA-VS-A9UA	1
9558.21	TCGA-VS-A94Y	1
7138.8	TCGA-C5-A8YQ	1
10711.6	TCGA-ZJ-A8QR	1
25696.9	TCGA-EK-A2GZ	1
16905	TCGA-EK-A2IR	1
3185.4	TCGA-VS-A9UQ	1
4655.7	TCGA-JW-AAVH	1
7016.93	TCGA-LP-A4AX	1
7645.82	TCGA-Q1-A73O	1
3670.3	TCGA-FU-A23L	1
7384.29	TCGA-Q1-A6DV	1
6993.56	TCGA-EK-A2PM	1
6678.52	TCGA-FU-A57G	1
6184.72	TCGA-DG-A2KJ	1
10211.5	TCGA-JW-A5VG	1
5744.98	TCGA-C5-A3HL	1
2905.73	TCGA-EK-A2RN	1
4570.38	TCGA-DS-A0VK	1
10077.4	TCGA-HM-A6W2	1
4291.49	TCGA-ZJ-AAXF	1
12722.1	TCGA-C5-A7UH	1
5813.85	TCGA-EK-A2PK	1
4567.09	TCGA-DS-A3LQ	1
6263.5	TCGA-C5-A1MK	1
7272.16	TCGA-C5-A8XH	1
8802.95	TCGA-EA-A97N	1
18292.6	TCGA-ZJ-A8QQ	1
6497.02	TCGA-FU-A770	1
10282.4	TCGA-FU-A3HY	1
6065.78	TCGA-VS-A9UY	1
6683.15	TCGA-VS-A9U6	1
13225.2	TCGA-FU-A3HZ	1
7481.7	TCGA-VS-A958	1
9720.84	TCGA-DG-A2KK	1
8079.19	TCGA-ZJ-AAXJ	1
6981.35	TCGA-VS-AA62	1
9969.71	TCGA-VS-A8QC	1
7049.8	TCGA-C5-A1M6	1
6763.25	TCGA-VS-A9UP	1
8794.39	TCGA-VS-A950	1
8700.57	TCGA-DR-A0ZL	1
4858.62	TCGA-VS-A9V2	1
5894.76	TCGA-EA-A78R	1
12256	TCGA-DS-A7WI	1
13015.7	TCGA-FU-A40J	1
8426.61	TCGA-IR-A3LC	1
13789.9	TCGA-C5-A1MF	1
5401.51	TCGA-VS-A959	1
4929.11	TCGA-ZJ-AB0I	1
8031.7	TCGA-MA-AA43	1
6645.71	TCGA-VS-A9V3	1
3413.16	TCGA-HG-A2PA	1
7335	TCGA-JW-A5VI	1
5382.67	TCGA-C5-A1MI	1
5389.91	TCGA-VS-A9UB	1
9391.67	TCGA-JW-A5VL	1
8777.21	TCGA-EK-A2RK	1
7222.96	TCGA-C5-A1M5	1
6375.16	TCGA-EK-A2PG	1
4654.94	TCGA-IR-A3LL	1
6482.5	TCGA-MA-AA3Y	1
