# Supplementary material for: miR-92a-3p Promoted EMT via Targeting LATS1 in Cervical Cancer Stem Cells
Source: Front Cell Dev Biol. 2021 Nov 18;9:757747. doi: 10.3389/fcell.2021.757747 (PMC8639224; doi:10.3389/fcell.2021.757747)
Supplement: Supplementary file 4 [file DataSheet8.ZIP]

Archive with 38 entries (38 files):
- F3B left 1 actin.jpg
- F3B left 1 lats1 .jpg
- F3B left 2 actin.jpg
- F3B left 2 lats1 .jpg
- F3B left 3 actin.jpg
- F3B left 3 lats1.jpg
- F3B left 4 actin.jpg
- F3B left 4 lats1.jpg
- F4D  left down  cyclin E.jpg
- F4D  left down actin.jpg
- F4D  left down E-Cadherin.jpg
- F4D  left down p27.jpg
- F4D  left down TAZ.jpg
- F4D  left down vimentin.jpg
- F4D  left up  actin.jpg
- F4D  left up cyclin E.jpg
- F4D  left up E-Cadherin.jpg
- F4D  left up p27.jpg
- F4D  left up TAZ.jpg
- F4D  left up vimentin.jpg
- F4D  right down  cyclin E.jpg
- F4D  right down actin.jpg
- F4D  right down E-Cadherin.jpg
- F4D  right down p27.jpg
- F4D  right down TAZ.jpg
- F4D  right down vimentin.jpg
- F4D  right up  cyclin E.jpg
- F4D  right up actin.jpg
- F4D  right up E-Cadherin.jpg
- F4D  right up p27.jpg
- F4D  right up taz.jpg
- F4D  right up vimentin.jpg
- F5D actin.jpg
- F5D cyclin E.jpg
- F5D E-Cadherin.jpg
- F5D lats1.jpg
- F5D TAZ.jpg
- F5D vimentin.jpg
