# Supplementary material for: miR-92a-3p Promoted EMT via Targeting LATS1 in Cervical Cancer Stem Cells
Source: Front Cell Dev Biol. 2021 Nov 18;9:757747. doi: 10.3389/fcell.2021.757747 (PMC8639224; doi:10.3389/fcell.2021.757747)
Supplement: Supplementary file 7 [file Table3.XLS]

## Sheet: Sheet1
1C	miR-92a-3p relative expression			E6E7	Caski	SiHa	Hela	ME-180	MS751	C-33A
				1	1.13	2.84	1.79	2.01	1.85	1.96
				0.99	1.156	2.974	1.725	2.099	1.753	2.082
				0.965	1.181	2.863	1.871	1.941	1.866	2.037
			mean	0.985	1.15567	2.89233	1.79533	2.01667	1.823	2.02633
			SD	0.0180278	0.0255016	0.0716543	0.073146	0.0792107	0.0611474	0.0616955
	miR-92a-3p expression																						Caski	control	miR-92a-3p mimic
1D	SiHa				mean	SD																		1	863
	control	1	0.92	1.03	0.983333	0.0568624																		0.96	871
	inhibitor	0.33	0.31	0.32	0.32	0.01																		0.98	888
																	SiHa	control	miR-92a-3p mimic				mean	0.98	874		0	874
																		1	756				SD	0.02	12.7671
																		1.12	747
																		0.98	749
																	mean	1.03333	750.667	0	750.667
																	SD	0.0757188	4.7258
	Caski				mean	SD
	control	1	0.95	0.97	0.973333	0.0251661
	inhibitor	0.21	0.23	0.22	0.22	0.01
		SiHa 2A1				mean	SD				mean	SD
2A			control					miR-92a-3p mimic						SiHa 2A2				mean	SD				mean	SD							Caski 2A3				mean	SD				mean	SD			Caski 2A4				mean	mean
	CCK8	day1	0.68	0.69	0.72	0.696667	0.0208167	0.68	0.67	0.71	0.686667	0.0208167			control					miR-92a-3p inhibitor												control					miR-92a-3p mimic								control
		day2	0.97	0.99	0.94	0.966667	0.0251661	1.11	1.12	1.14	1.12333	0.0152753		day1	0.9	0.93	0.88	0.903333	0.0251661	0.91	0.85	0.93	0.896667	0.0416333							day1	0.75	0.69	0.72	0.72	0.03	0.76	0.74	0.79	0.763333	0.0251661			day1	0.7	0.71	0.689	0.699667	0.010504
		day3	1.17	1.13	1.19	1.16333	0.0305505	1.45	1.43	1.51	1.46333	0.0416333		day2	1.11	1.09	1.15	1.11667	0.0305505	1	0.98	1.05	1.01	0.0360555							day2	0.89	0.85	0.9	0.88	0.0264575	0.98	0.92	0.97	0.956667	0.0321455			day2	1.05	1.06	0.96	1.02333	0.0550757
		day4	1.47	1.53	1.42	1.47333	0.0550757	1.99	1.95	2.01	1.98333	0.0305505		day3	1.47	1.41	1.46	1.44667	0.0321455	1.27	1.18	1.21	1.22	0.0458258							day3	1.19	1.18	1.26	1.21	0.043589	1.38	1.4	1.46	1.41333	0.0416333			day3	1.42	1.47	1.491	1.46033	0.0364737
		day5	1.75	1.73	1.78	1.75333	0.0251661	2.42	2.46	2.39	2.42333	0.0351188		day4	1.79	1.76	1.89	1.81333	0.0680686	1.38	1.39	1.35	1.37333	0.0208167							day4	1.47	1.42	1.48	1.45667	0.0321455	1.86	1.88	1.78	1.84	0.052915			day4	1.9	1.94	1.88	1.90667	0.0305505
														day5	2.03	2.19	2.05	2.09	0.087178	1.45	1.48	1.52	1.48333	0.0351188							day5	1.62	1.64	1.71	1.65667	0.0472582	2.21	2.24	2.15	2.2	0.0458258			day5	2.23	2.39	2.21	2.27667	0.0986577
2B
		SiHa 2B1									SiHa 2B2							Caski 2B3															Caski 2B4
						mean	SD								mean	SD						mean	SD														mean	SD
		control	146	144	150	146.667	3.05505				control	154	146	155	151.667	4.93288		control	130	129	135	131.333	3.21455										control	104	105	109	106	2.64575
		miR-92a-3p mimic	216	221	218	218.333	2.51661				miR-92a-3p inhibitor	59	54	57	56.6667	2.51661		miR-92a-3p mimic	225	216	222	221	4.58258										miR-92a-3p inhibitor	54	50	52	52	2
													SiHa				mean	SD				mean	SD			SiHa					mean	SD				mean	SD		Caski				mean	SD				mean	SD
2C	Caski				mean	SD				mean	SD			mimic control					miR-92a-3p mimic									inhibitor control					miR-92a-3p inhibitor							mimic control					miR-92a-3p mimic
													G1	68.05	67.45	69.88	68.46	1.26582	60.27	60.39	61.89	60.85	0.902663				G1	61.63	61.77	60.9	61.4333	0.467155	65.97	64.67	65.19	65.2767	0.654319		G1	53.94	55.9	54.58	54.8067	0.999467	48.46	47.18	48.26	47.9667	0.688573
		inhibitor control					miR-92a-3p inhibitor						S	23.74	24.03	23.76	23.8433	0.161967	28.11	27.78	27.16	27.6833	0.482321				S	28.23	27.57	28.08	27.96	0.345977	25.2	24.74	24.92	24.9533	0.231805		S	31.66	32.81	31.05	31.84	0.8937	37.03	39.09	38.26	38.1267	1.03645
	G1	55.47	55.65	57.05	56.0567	0.864947	63.64	64.19	65.02	64.2833	0.694718		G2/M	8.21	8.52	6.36	7.69667	1.16792	11.62	11.83	10.95	11.4667	0.459601				G2/M	9.42	10.66	11.02	10.3667	0.839365	8.17	10.59	9.89	9.55	1.24531		G2/M	13.37	11.29	14.37	13.01	1.57124	13.92	13.73	13.48	13.71	0.220681
	S	32.99	31.63	32.39	32.3367	0.681567	29.26	28.83	27.87	28.6533	0.711641
	G2/M	11.54	12.72	10.56	11.6067	1.08154	7.1	6.98	7.11	7.06333	0.0723418
3B	SiHa 3B1							SiHa 3B2							Caski 3B3								Caski 3B4
	lats1	area	percent	ratio	mean	SD		lats1	area	percent	ratio	mean	SD		lats1	area	percent	ratio	mean	SD			lats1	area	percent	ratio	mean	SD
	mimic control	71052	73.352	1	1.00391	0.00338928		inhibitor control	17276.9	19.512	1	1.00032	0.00787197		mimic control	77483.1	72.285	1	1.01203	0.0106829			inhibitor control	27597.2	30.436	1	1.01541	0.021076
	miR-92a-3p mimic	25812.8	26.648	0.364389	0.359743	0.00402423		miR-92a-3p inhibitor	71266.9	80.488	4.14505	4.13139	0.0142054		miR-92a-3p mimic	29708.6	27.715	0.383413	0.371382	0.0106829			miR-92a-3p inhibitor	63074.2	69.564	2.28558	2.27016	0.0210947
	mimic control	71590.9	73.777	1.00579				inhibitor control	17244.3	19.368	0.99262				mimic control	77571.4	73.419	1.01569					inhibitor control	27123.8	31.636	1.03943
	miR-92a-3p mimic	25445.3	26.223	0.357495				miR-92a-3p inhibitor	71789.9	80.632	4.13243				miR-92a-3p mimic	29543.6	26.581	0.367725					miR-92a-3p inhibitor	63622.6	68.363	2.24612
	mimic control	71129.5	73.788	1.00594				inhibitor control	17438.4	19.675	1.00835				mimic control	77304	73.76	1.02041					inhibitor control	27839.2	30.643	1.0068
	miR-92a-3p mimic	25267.4	26.212	0.357345				miR-92a-3p inhibitor	71193.5	80.325	4.1167				miR-92a-3p mimic	28941.7	26.24	0.363008					miR-92a-3p inhibitor	63009.9	69.357	2.27878
3C	Relative luciferase activity	1	2	3	4
		100	43	100	97
		96	42	101	94
		103	45	98	99
	mean	99.6667	43.3333	99.6667	96.6667
	SD	3.51188	1.52753	1.52753	2.51661
																																									SiHa 4A4
4A		Caski 4A1													Caski 4A2														SiHa 4A3															mean	SD				mean
					mean	SD				mean	SD																					mean	SD				mean	SD			control					siLats1
		control					Lats1											mean	SD				mean	SD					control					Lats1						day1	0.75	0.73	0.76	0.746667	0.0152753	0.76	0.77	0.74	0.756667
	day1	0.9	0.87	0.91	0.893333	0.0208167	0.91	0.93	0.89	0.91	0.02				control					siLats1								day1	0.82	0.79	0.83	0.813333	0.0208167	0.8	0.78	0.84	0.806667	0.0305505		day2	0.88	0.84	0.86	0.86	0.02	1.03	0.97	1.04	1.01333
	day2	1.11	1.14	1.16	1.13667	0.0251661	1	0.97	1.05	1.00667	0.0404145			day1	0.85	0.82	0.84	0.836667	0.0152753	0.87	0.86	0.89	0.873333	0.0152753				day2	1.03	1.07	1.06	1.05333	0.0208167	0.92	0.94	0.89	0.916667	0.0251661		day3	1.09	1.05	1.07	1.07	0.02	1.33	1.3	1.34	1.32333
	day3	1.47	1.5	1.52	1.49667	0.0251661	1.27	1.29	1.118	1.226	0.0940638			day2	0.96	0.92	0.95	0.943333	0.0208167	1.03	1.09	1.05	1.05667	0.0305505				day3	1.37	1.33	1.42	1.37333	0.0450925	1.13	1.16	1.08	1.12333	0.0404145		day4	1.33	1.37	1.31	1.33667	0.0305505	1.65	1.71	1.68	1.68
	day4	1.79	1.74	1.81	1.78	0.0360555	1.38	1.33	1.37	1.36	0.0264575			day3	1.13	1.11	1.17	1.13667	0.0305505	1.22	1.27	1.24	1.24333	0.0251661				day4	1.81	1.84	1.86	1.83667	0.0251661	1.39	1.36	1.41	1.38667	0.0251661		day5	1.62	1.68	1.63	1.64333	0.0321455	2.21	2.31	2.25	2.25667
	day5	2.03	1.98	2.12	2.04333	0.070946	1.45	1.41	1.47	1.44333	0.0305505			day4	1.38	1.39	1.41	1.39333	0.0152753	1.6	1.59	1.66	1.61667	0.0378594				day5	2.14	2.15	2.19	2.16	0.0264575	1.51	1.57	1.52	1.53333	0.0321455
														day5	1.53	1.52	1.56	1.53667	0.0208167	1.98	1.96	2.06	2	0.052915
4B
						mean	SD						mean	SD								mean	SD									mean	SD
		Caski							Caski									SiHa										SiHa
		control	155	150	161	155.333	5.50757		control	151	143	158	150.667	7.50555				control	164	165	172	167	4.3589					control	145	140	148	144.333	4.04145
		lats1	92	93	96	93.6667	2.08167		silats1	251	246	262	253	8.18535				lats1	67	64	73	68	4.58258					silats1	218	207	223	216	8.18535
													SiHa																SiHa													Caski
4C		Caski															mean	SD				mean	SD									mean	SD				mean	SD								mean	SD
														control					siLats1										control					Lats1									control					siLats1
					mean	SD				mean	SD		G1	68.05	67.03	68.94	68.0067	0.955737	60.27	59.73	58.89	59.63	0.695414					G1	61.29	61.68	60.98	61.3167	0.350761	67.12	68.78	67.46	67.7867	0.876888				G1	55.96	56.43	56.43	56.2733	0.271355	49.27	49.34
		control					Lats1						S	23.74	23.46	23.68	23.6267	0.147422	28.11	27.85	27.76	27.9067	0.181751					S	27.85	28.05	27.93	27.9433	0.100664	25.4	24.95	25.12	25.1567	0.22723				S	32.59	32.49	32.79	32.6233	0.152753	37.25	37.56
	G1	48.67	47.95	49.93	48.85	1.0022	53.24	52.89	53.06	53.0633	0.175024		G2/M	8.21	9.51	7.38	8.36667	1.07361	11.62	12.42	13.35	12.4633	0.865814					G2/M	10.15	10.27	11.09	10.5033	0.511599	6.9	6.27	7.42	6.86333	0.575876				G2/M	10.68	11.08	10.78	10.8467	0.208167	12.65	13.1
	S	31.06	31.17	31.89	31.3733	0.450814	27.59	27.36	27.85	27.6	0.245153
	G2/M	20.27	20.88	18.18	19.7767	1.41599	19.17	19.97	19.09	19.41	0.486621
4D	Caski 4D1																Caski 4D3									Caski 4D4												Caski 4D5
										Caski 4D2
	taz	area	percent	ratio	mean	SD											vimentin	area	percent	ratio	mean	SD				cyclin E	area	percent	ratio	mean	SD							p27	area	percent	比值	mean	SD
	control	50976.7	71.582	1	1.00479	0.0110862				e-ca	area	percent	ratio	mean	SD		control	45358.8	68.89	1	1.00676	0.00760561				control	40549.4	71.239	1	1.00837	0.00740194							control	12235.9	20.298	1	0.98499	0.0197568
	Lats1	20238.1	28.418	0.396999	0.392212	0.0110862				control	24490.5	29.077	1	0.988399	0.0206326		Lats1	20483.9	31.11	0.451589	0.44483	0.00760561				Lats1	16370.5	28.761	0.403725	0.395355	0.00740194							Lats1	48044.4	79.702	3.92659	3.9416	0.0197568
										Lats1	59735.9	70.923	2.43914	2.45075	0.0206326
	control	51227.7	71.36	0.996899													control	46022.3	69.923	1.01499						control	41446.7	72.24	1.01405									control	11846.8	20.143	0.992364
	Lats1	20559.8	28.64	0.400101						control	23712.7	28.047	0.964577				Lats1	19796.4	30.077	0.436595						Lats1	15926.4	27.76	0.389674									Lats1	46965.1	79.857	3.93423
				0						Lats1	60832.4	71.953	2.47457							0									0
				0																0									0
	control	51313.4	72.832	1.01746													control	44764.7	69.254	1.00528						control	41498.3	72.027	1.01106									control	11940.1	19.539	0.962607
	Lats1	19141	27.168	0.379537						control	24331	29.095	1.00062				Lats1	19873.3	30.746	0.446306						Lats1	16116.2	27.973	0.392664									Lats1	49167.3	80.461	3.96399
										Lats1	59294	70.905	2.43853
	Caski 4D6								Caski 4D7								Caski 4D8									Caski 4D9												Caski 4D10
	taz	area	percent	ratio	mean	SD			e-ca	area	percent	ratio	mean	SD			vimentin	area	percent	ratio	mean	SD				cyclin E	area	percent	ratio	mean	SD							p27	area	percent	ratio	mean	SD
	control	16300.2	25.349	1	1.00661	0.0239887			control	52730.1	76.699	1	1.00187	0.0027309			control	14834.3	21.526	1	0.969231	0.0266504				control	12638.6	20.57	1	0.99671	0.033689							control	50777.1	79.199	1	0.991721	0.00988968
	siLats1	48002.6	74.651	2.94493	2.93831	0.0239887			siLats1	16019.5	23.301	0.303798	0.301925	0.0027309			siLats1	54080.6	78.474	3.64554	3.6763	0.0266374				siLats1	48803.9	79.43	3.86145	3.86474	0.033689							siLats1	13336.2	20.801	0.262642	0.270921	0.00988968
	control	17136.3	26.191	1.03322					control	51004.6	77.083	1.00501					control	13739.7	20.523	0.953405						control	11746.5	19.778	0.961497									control	49231.8	77.676	0.98077
	siLats1	48291.9	73.809	2.91171					siLats1	15163.1	22.917	0.298791					siLats1	53205.9	79.477	3.69214						siLats1	47645.4	80.222	3.89995									siLats1	14148.4	22.324	0.281872
	control	15693.9	25.01	0.986627					control	51713.3	76.746	1.00061					control	14210.7	20.542	0.954288						control	13354.8	21.159	1.02863									control	51195.7	78.755	0.994394
	siLats1	47057.7	74.99	2.9583					siLats1	15668.9	23.254	0.303185					siLats1	54965.6	79.457	3.69121						siLats1	49758.7	78.841	3.83281									siLats1	13809.9	21.245	0.268248
	SiHa 4D11																SiHa 4D13									SiHa 4D14												SiHa 4D15
									SiHa 4D12
	taz	area	percent	ratio	mean	SD											vimentin	area	percent	ratio	mean	SD				cyclin E	area	percent	ratio	mean	SD							p27	area	percent	ratio	mean	SD
	control	52200.8	79.463	1	1.01099	0.0117842			e-ca	area	percent	ratio	mean	SD			control	46926	70.862	1	0.993334	0.00703143				control	51643.1	68.22	1	0.999805	0.00610027							control	15436.8	23.935	1	1.02993	0.026603
	Lats1	13490.9	20.537	0.258447	0.247461	0.0117842			control	16846.1	20.634	1	0.980081	0.0249692			Lats1	19295.9	29.138	0.411194	0.417859	0.00703143				Lats1	24058	31.78	0.465846	0.466041	0.00610027							Lats1	49058.3	76.065	3.17798	3.14805	0.026603
									Lats1	64798.2	79.366	3.84637	3.86629	0.0249692
	control	53657.9	81.325	1.02343													control	45263.6	69.869	0.985987						control	52394.5	68.616	1.0058									control	16109.5	25.153	1.05089
	Lats1	12321.5	18.675	0.235015					control	15464.4	19.645	0.952069					Lats1	19519.1	30.131	0.425207						Lats1	23964.1	31.384	0.460041									Lats1	47935.3	74.847	3.12709
									Lats1	63253.3	80.355	3.8943
	control	52402.3	80.22	1.00953													control	46042.1	70.438	0.994017						control	53749.2	67.784	0.993609									control	16195.3	24.866	1.0389
	Lats1	12920.8	19.78	0.248921					control	16656.5	20.39	0.988175					Lats1	19323.5	29.562	0.417177						Lats1	25544.9	32.216	0.472237									Lats1	48936	75.134	3.13909
									Lats1	65030.3	79.61	3.8582
	SiHa 4D16														SiHa 4D18											SiHa 4D19												SiHa 4D20
	taz	area	percent	ratio	mean	SD		SiHa 4D17	area	percent					vimentin	area	percent	ratio	mean	SD						cyclin E	area	percent	ratio	mean	SD							p27	area	percent	ratio	mean	SD
	control	11118.8	21.374	1	0.99501	0.00840184		e-ca			ratio	mean	SD		control	20348.2	32.978	1	0.975024	0.0224118						control	19506.5	27.688	1	0.996063	0.0122057							control	43504.4	80.867	1	1.00713	0.0100413
	siLats1	40901.8	78.626	3.67858	3.68357	0.00840184		control	47210	73.018	1	1.0192	0.0167551		siLats1	41353.7	67.022	2.03232	2.0573	0.0224118						siLats1	50944.1	72.312	2.61167	2.61561	0.0122057							siLats1	10293.2	19.133	0.236598	0.229471	0.0100413
								siLats1	17445	26.982	0.369525	0.350325	0.0167581
	control	10701.1	21.368	0.999719											control	19752.5	31.936	0.968403								control	18750	27.2	0.982375									control	42999.6	81.091	1.00277
	siLats1	39379.1	78.632	3.67886				control	48431.3	74.968	1.02671				siLats1	42097.1	68.064	2.06392								siLats1	50184.8	72.8	2.6293									siLats1	10026.7	18.909	0.233828
								siLats1	16170.5	25.031	0.342806
	control	10420.6	21.06	0.985309											control	19087.6	31.549	0.956668								control	18982.5	27.849	1.00581									control	44139.4	82.372	1.01861
	siLats1	39057.6	78.94	3.69327				control	49465.2	75.273	1.03088				siLats1	41413.1	68.451	2.07566								siLats1	49180.3	72.151	2.60586									siLats1	9446.31	17.628	0.217988
								siLats1	16248.9	24.727	0.338643
					mean	SD				mean	SD				mean	SD
5A		control					miR-92a-3p mimic					miR-92a-3p mimic+Lats1
	day1	1.05	1.07	1.09	1.07	0.02	1.05	1.01	1.09	1.05	0.04	1.05	1.03	1.08	1.05333	0.0251661
	day2	1.15	1.14	1.18	1.15667	0.0208167	1.49	1.47	1.52	1.49333	0.0251661	1.23	1.22	1.29	1.24667	0.0378594
	day3	1.62	1.63	1.68	1.64333	0.0321455	2.52	2.49	2.55	2.52	0.03	1.77	1.75	1.82	1.78	0.0360555
	day4	2.01	2.04	2.08	2.04333	0.0351188	3.17	3.19	3.25	3.20333	0.0416333	2.31	2.35	2.37	2.34333	0.0305505
	day5	2.21	2.25	2.19	2.21667	0.0305505	3.72	3.68	3.78	3.72667	0.0503322	2.59	2.54	2.63	2.58667	0.0450925
						mean	SD
5B		mimic control	37	35	40	37.3333	2.51661
		miR-92a-3p mimic	188	179	195	187.333	8.02081
		miR-92a-3p mimic +lats1	79	76	84	79.6667	4.04145
5C
					mean	SD				mean	SD				mean	SD
		mimic control					miR-92a-3p mimic					miR-92a-3p mimic+lats1
	G1	68.61	69.92	68.83	69.12	0.701498	61.87	62.58	61.75	62.0667	0.44859	64.74	65.34	65.87	65.3167	0.565361
	S	23.79	22.54	23.23	23.1867	0.626126	29.28	27.97	28.36	28.5367	0.672632	28.49	28.1	28.89	28.4933	0.395011
	G2/M	7.6	7.54	7.94	7.69333	0.215716	8.85	9.45	9.89	9.39667	0.522047	6.77	6.56	5.24	6.19	0.829397
5D	5D1								5D2
	LATS1	area	percent	ratio	mean	SD			TAZ	area	percent	ratio	mean	SD				5D3
	1	53751	49.916	1	1.00041	0.00289009			1	11748.6	14.323	1	0.988038	0.0352106				E-CA			比值	mean	SD						5D4											5D5
	2	16885.6	15.681	0.314148	0.315938	0.00982951			2	41157.8	50.175	3.50311	3.54709	0.0714612				1	47928.6	46.671	1	1.0062	0.0145558						VIMENTIN			比值	mean	SD						CE			比值	mean	SD
	3	37045.5	34.403	0.689218	0.687019	0.0127182			3	29122.2	35.502	2.47867	2.4466	0.0385537				2	21651.2	21.083	0.451737	0.458957	0.00634421						1	24310.4	21.554	1	0.976849	0.0278457						1	17826.6	18.943	1	0.985096	0.0274774
																		3	33113.9	32.245	0.6909	0.67749	0.0170271						2	47597.7	42.201	1.95792	1.96867	0.0244152						2	46924.3	49.864	2.63232	2.64138	0.0146574
																													3	40879.3	36.245	1.68159	1.69398	0.043224						3	29354.2	31.193	1.64668	1.65257	0.0128557
	1	52918.5	49.8034	0.997745					1	11235.7	13.584	0.948405
	2	16289.4	15.3305	0.307127					2	43004.6	51.986	3.62955						1	49022.1	47.7366	1.02283
	3	37046.8	34.866	0.698494					3	28481.9	34.43	2.40383						2	22118.3	21.5383	0.461492								1	22726.2	20.389	0.94595								1	17185	18.06	0.953386
																		3	31552.5	30.7251	0.658333								2	46884.3	42.062	1.95147								2	47915.6	50.356	2.65829
																													3	41853.1	37.548	1.74204								3	30052.9	31.584	1.66732
	1	53814.3	50.0898	1.00348					1	12140.1	14.548	1.01571																				0
	2	17511.5	16.2996	0.32654					2	41936.5	50.254	3.50862						1	48457.8	46.4738	0.995775											0
	3	36109.9	33.6107	0.673345					3	29371	35.196	2.45731						2	22562.3	21.6386	0.463641								1	23973.4	21.222	0.984597								1	18053.4	18.979	1.0019
																		3	33248.6	31.8874	0.683237								2	48613.3	43.035	1.99661								2	47461.3	49.887	2.63353
																													3	40376.5	35.743	1.6583								3	29623.4	31.137	1.64372
[truncated: 5 more columns]
