# Supplementary material for: miR-92a-3p Promoted EMT via Targeting LATS1 in Cervical Cancer Stem Cells
Source: Front Cell Dev Biol. 2021 Nov 18;9:757747. doi: 10.3389/fcell.2021.757747 (PMC8639224; doi:10.3389/fcell.2021.757747)
Supplement: Supplementary file 8 [file DataSheet6.ZIP]

Archive with 4 entries (4 files):
- F4B right up siLats1.tif
- F5B left.tif
- F5B middle.tif
- F5B right.tif
